# Supplementary material for: Salinity stress-induced phosphorylation of INDETERMINATE-DOMAIN 4 (IDD4) by MPK6 regulates plant growth adaptation in Arabidopsis
Source: Front Plant Sci. 2023 Oct 10;14:1265687. doi: 10.3389/fpls.2023.1265687 (PMC10595144; doi:10.3389/fpls.2023.1265687)
Supplement: Supplementary file 2 [file Table_1.xlsx]

## Sheet: Sheet1
	Table S1: In idd4, 248 genes differentially expressed compared to WT, following salt-treatment (100mM), p<0.05
	gene_id	locus	sample_1	sample_2	status	value_1	value_2	log2(fold_change)	test_stat	p_value	q_value
	AT5G64790	5:25902640-25904701	AN1	BN1	OK	0.130575	1.12937	3.11256	1.9753	0.03855	0.998821
	AT2G42560	2:17714637-17716912	AN1	BN1	OK	0.135588	0.880542	2.69917	2.65656	0.0167	0.998821
	AT3G03480	3:828295-829896	AN1	BN1	OK	1.39359	7.04848	2.33851	2.69495	0.00025	0.687679
	AT3G17520	3:5999288-6000370	AN1	BN1	OK	1.40312	6.96892	2.31229	3.43164	0.001	0.998821
	AT5G11140	5:3545342-3546068	AN1	BN1	OK	0.6871	3.39865	2.30637	1.77058	0.044	0.998821
	AT4G33905	4:16253814-16255612	AN1	BN1	OK	1.26294	5.92981	2.23121	2.72796	0.00305	0.998821
	AT5G52300	5:21237055-21239529	AN1	BN1	OK	4.60696	21.2196	2.20351	4.34911	5e-05	0.320917
	AT4G24000	4:12462029-12465625	AN1	BN1	OK	4.3411	19.9751	2.20207	4.19754	5e-05	0.320917
	AT1G09240	1:2984880-2986130	AN1	BN1	OK	1.18469	5.38501	2.18444	2.34547	0.00275	0.998821
	AT2G07687	2:3311653-3312651	AN1	BN1	OK	0.677623	2.84559	2.07017	1.62808	0.0377	0.998821
	AT2G43140	2:17931524-17935686	AN1	BN1	OK	0.29293	1.19551	2.02899	1.92447	0.01145	0.998821
	AT5G65080	5:25997503-26002465	AN1	BN1	OK	0.380758	1.48876	1.96717	2.41127	0.007	0.998821
	AT1G15125	1:5204624-5205912	AN1	BN1	OK	1.58989	5.95415	1.90497	2.28637	0.0041	0.998821
	AT1G08630	1:2743760-2747967	AN1	BN1	OK	0.65492	2.20455	1.75109	2.36987	0.0024	0.998821
	AT1G78410	1:29502581-29503241	AN1	BN1	OK	1.391	4.64161	1.7385	1.58012	0.02425	0.998821
	AT4G35770	4:16944940-16946192	AN1	BN1	OK	2.92934	9.4002	1.68212	2.49136	0.00135	0.998821
	AT2G28850	2:12383479-12384961	AN1	BN1	OK	0.527641	1.66224	1.6555	1.6775	0.0451	0.998821
	AT2G47770	2:19568463-19569507	AN1	BN1	OK	6.31444	19.4915	1.62612	2.71356	0.00025	0.687679
	AT2G02930	2:851163-852222	AN1	BN1	OK	1.06013	3.23892	1.61127	1.51467	0.033	0.998821
	AT1G52690	1:19619744-19623461	AN1	BN1	OK	8.53143	25.8466	1.59912	3.35911	5e-05	0.320917
	AT1G66390	1:24763956-24765541	AN1	BN1	OK	0.916127	2.77383	1.59826	1.6069	0.04445	0.998821
	AT4G27654	4:13811644-13812126	AN1	BN1	OK	8.86648	26.3561	1.5717	1.99237	0.00615	0.998821
	AT1G16420	1:5612149-5613867	AN1	BN1	OK	0.580729	1.70134	1.55074	1.53147	0.04245	0.998821
	AT1G30370	1:10719168-10720758	AN1	BN1	OK	2.21145	6.45532	1.5455	2.08881	0.0028	0.998821
	AT3G57360	3:21225539-21226692	AN1	BN1	OK	1.41413	4.12062	1.54295	1.65833	0.02305	0.998821
	AT5G53870	5:21869863-21871284	AN1	BN1	OK	1.86873	5.42142	1.53661	2.1534	0.0085	0.998821
	AT5G17860	5:5902393-5904380	AN1	BN1	OK	8.06678	22.7943	1.49861	2.94417	0.0003	0.722062
	AT2G28270	2:12053541-12054398	AN1	BN1	OK	2.60155	7.34271	1.49694	2.00648	0.0104	0.998821
	AT2G29350	2:12600913-12602556	AN1	BN1	OK	7.97332	22.4345	1.49247	2.45662	0.0006	0.96275
	AT5G17350	5:5718771-5719608	AN1	BN1	OK	4.69911	13.0806	1.47697	2.00024	0.006	0.998821
	AT2G35980	2:15110587-15111471	AN1	BN1	OK	2.99541	8.24468	1.46071	1.77515	0.0129	0.998821
	AT5G05220	5:1550266-1550928	AN1	BN1	OK	5.63543	15.2152	1.43291	1.99466	0.00385	0.998821
	AT5G40000	5:16011071-16012484	AN1	BN1	OK	1.53656	4.09172	1.41301	1.98	0.021	0.998821
	AT3G24982	3:9105999-9108937	AN1	BN1	OK	9.36408	24.4658	1.38556	2.57474	0.00055	0.96275
	AT3G43270	3:15222124-15225460	AN1	BN1	OK	8.21277	21.2544	1.37182	2.76719	0.00015	0.687679
	AT2G36780	2:15417489-15419154	AN1	BN1	OK	5.33687	13.7591	1.36633	2.40666	0.00085	0.998821
	AT2G45570	2:18779792-18781958	AN1	BN1	OK	3.71233	9.49873	1.35541	2.0674	0.00305	0.998821
	AT1G10585	1:3493939-3495144	AN1	BN1	OK	2.75372	6.95921	1.33754	1.68	0.0297	0.998821
	AT5G22860	5:7639317-7642984	AN1	BN1	OK	9.69864	24.4785	1.33566	3.04199	0.0002	0.687679
	AT5G06760	5:2089491-2090430	AN1	BN1	OK	6.44282	16.1762	1.32811	2.42588	0.0022	0.998821
	AT5G51190	5:20800583-20801416	AN1	BN1	OK	9.2423	23.0424	1.31797	2.25588	0.0017	0.998821
	AT5G49360	5:20011878-20016742	AN1	BN1	OK	5.52914	13.6362	1.30231	2.60287	0.0004	0.7702
	AT2G05540	2:2033155-2034217	AN1	BN1	OK	13.4107	32.9448	1.29667	2.12252	0.0019	0.998821
	AT5G22250	5:7365531-7366778	AN1	BN1	OK	6.83321	16.3382	1.25761	2.28695	0.0019	0.998821
	AT2G41190	2:17167278-17170407	AN1	BN1	OK	7.63648	18.1639	1.25009	2.61478	0.00035	0.748806
	AT1G50750	1:18809183-18812290	AN1	BN1	OK	0.860722	2.02476	1.23413	1.63255	0.01885	0.998821
	AT1G22380	1:7900386-7902332	AN1	BN1	OK	4.69519	11.0195	1.2308	2.05792	0.0026	0.998821
	AT2G32270	2:13704220-13706860	AN1	BN1	OK	3.29124	7.56161	1.20006	2.22951	0.00685	0.998821
	AT5G50360	5:20505179-20506338	AN1	BN1	OK	2.66168	6.11177	1.19925	1.60959	0.0244	0.998821
	AT1G52820	1:19669182-19670427	AN1	BN1	OK	2.57823	5.91404	1.19776	1.57523	0.02405	0.998821
	AT3G46660	3:17189263-17191167	AN1	BN1	OK	8.74605	19.783	1.17756	1.82696	0.00515	0.998821
	AT3G22830	3:8078819-8081051	AN1	BN1	OK	2.79758	6.30924	1.17328	1.97972	0.0061	0.998821
	AT3G29000	3:11005778-11006414	AN1	BN1	OK	7.46401	16.4945	1.14397	1.6085	0.01985	0.998821
	AT5G13170	5:4181041-4183306	AN1	BN1	OK	4.22019	9.25907	1.13356	1.77039	0.0138	0.998821
	AT3G61890	3:22914153-22915325	AN1	BN1	OK	15.056	32.9071	1.12806	2.21982	0.00145	0.998821
	AT5G43520	5:17485438-17486191	AN1	BN1	OK	5.90047	12.7871	1.11579	1.57187	0.02345	0.998821
	AT4G11910	4:7156251-7158042	AN1	BN1	OK	2.38455	5.13453	1.10652	1.56506	0.0356	0.998821
	ATCG00020	C:382-1444	AN1	BN1	OK	54.2541	116.773	1.1059	2.47042	0.00115	0.998821
	AT4G26950	4:13533476-13534359	AN1	BN1	OK	3.69871	7.94368	1.10278	1.48699	0.0452	0.998821
	AT2G13550	2:5648541-5649797	AN1	BN1	OK	2.00659	4.30786	1.10222	2.17664	0.0252	0.998821
	AT1G67810	1:25426487-25427349	AN1	BN1	OK	12.3021	26.1006	1.08518	2.05642	0.0053	0.998821
	AT3G20410	3:7116200-7119121	AN1	BN1	OK	8.63702	18.3086	1.08392	2.30367	0.00155	0.998821
	AT1G26250	1:9083837-9085464	AN1	BN1	OK	18.2597	38.6854	1.08312	2.37796	0.0033	0.998821
	AT1G34060	1:12396419-12398369	AN1	BN1	OK	2.18097	4.61378	1.08098	1.58038	0.0257	0.998821
	AT4G23600	4:12310618-12313212	AN1	BN1	OK	287.239	602.363	1.06838	1.73881	0.0192	0.998821
	AT3G50770	3:18873957-18874780	AN1	BN1	OK	5.45389	11.4114	1.06512	1.4848	0.02895	0.998821
	AT5G47560	5:19287368-19290465	AN1	BN1	OK	36.8604	76.3755	1.05104	2.14209	0.0037	0.998821
	AT1G64065	1:23778352-23779529	AN1	BN1	OK	3.14087	6.48914	1.04686	1.6208	0.03225	0.998821
	AT1G17830	1:6135802-6138432	AN1	BN1	OK	4.41258	9.09351	1.04321	1.99943	0.013	0.998821
	AT3G23250	3:8309208-8310826	AN1	BN1	OK	5.63152	11.5514	1.03647	1.55735	0.0196	0.998821
	AT2G16380	2:7085783-7089157	AN1	BN1	OK	1.09458	2.24048	1.03343	1.47603	0.03695	0.998821
	AT5G04340	5:1216130-1217106	AN1	BN1	OK	25.3966	51.6372	1.02377	2.25915	0.0026	0.998821
	AT4G02360	4:1041141-1041733	AN1	BN1	OK	22.7582	46.1742	1.0207	1.73032	0.00925	0.998821
	AT4G33150	4:15985188-15991538	AN1	BN1	OK	5.90327	11.9703	1.01988	2.13088	0.00455	0.998821
	AT3G51860	3:19239426-19242913	AN1	BN1	OK	11.0518	22.2917	1.01223	2.22355	0.0036	0.998821
	AT5G59220	5:23894403-23896619	AN1	BN1	OK	10.9367	21.9848	1.00733	1.92562	0.0055	0.998821
	AT3G06390	3:1938731-1939779	AN1	BN1	OK	10.146	20.3527	1.00431	1.68321	0.0229	0.998821
	AT5G66650	5:26603002-26604376	AN1	BN1	OK	5.61312	11.1351	0.988242	1.60981	0.0182	0.998821
	AT3G51910	3:19265293-19266619	AN1	BN1	OK	5.74162	11.3642	0.984969	1.50964	0.0217	0.998821
	AT3G01970	3:326396-327412	AN1	BN1	OK	10.2423	20.2158	0.98095	1.91368	0.0118	0.998821
	ATCG01310	C:152805-154312	AN1	BN1	OK	3.90517	7.69377	0.978307	1.68994	0.02865	0.998821
	AT4G00335	4:145903-148339	AN1	BN1	OK	2.45416	4.83233	0.977488	1.63157	0.04515	0.998821
	AT3G21780	3:7675003-7676494	AN1	BN1	OK	2.58671	5.08783	0.975933	1.46901	0.0461	0.998821
	AT3G22120	3:7794956-7796310	AN1	BN1	OK	100.238	197.154	0.975898	2.7998	0.0063	0.998821
	AT2G39030	2:16298226-16299202	AN1	BN1	OK	133.713	261.229	0.966182	1.23621	0.04625	0.998821
	AT2G43590	2:18081330-18082767	AN1	BN1	OK	45.7293	88.9295	0.959544	2.09555	0.0034	0.998821
	AT3G59930	3:22139550-22140320	AN1	BN1	OK	21.9749	42.5814	0.954368	1.56686	0.0346	0.998821
	AT1G23720	1:8388654-8391540	AN1	BN1	OK	35.7622	69.1874	0.952075	2.30359	0.0052	0.998821
	AT1G32170	1:11575319-11577927	AN1	BN1	OK	7.68359	14.784	0.944183	2.04097	0.00995	0.998821
	AT3G45960	3:16892755-16893900	AN1	BN1	OK	5.52048	10.6096	0.942497	1.48332	0.0346	0.998821
	AT5G28630	5:10636630-10637249	AN1	BN1	OK	6.4859	12.359	0.930181	2.01199	0.034	0.998821
	AT5G23980	5:8098051-8101323	AN1	BN1	OK	1.8168	3.45349	0.926654	1.48523	0.03585	0.998821
	AT1G28370	1:9955968-9956940	AN1	BN1	OK	14.0955	26.764	0.925059	1.61679	0.0223	0.998821
	AT3G61190	3:22650158-22651488	AN1	BN1	OK	7.83717	14.8679	0.923796	1.63142	0.021	0.998821
	AT4G01540	4:670482-672789	AN1	BN1	OK	3.77771	7.09659	0.909613	1.58948	0.02455	0.998821
	AT5G07010	5:2174677-2176106	AN1	BN1	OK	9.78644	18.3448	0.906512	1.72301	0.01345	0.998821
	AT5G59310	5:23925084-23925852	AN1	BN1	OK	114.463	213.77	0.901175	1.7928	0.0116	0.998821
	AT1G02810	1:618264-620480	AN1	BN1	OK	7.68949	14.3135	0.896422	1.92776	0.00795	0.998821
	AT1G27730	1:9648140-9649073	AN1	BN1	OK	42.5908	79.1741	0.894485	1.62626	0.01355	0.998821
	AT1G21100	1:7386838-7388428	AN1	BN1	OK	14.1526	26.2783	0.892803	1.48592	0.0273	0.998821
	AT2G02990	2:873505-874811	AN1	BN1	OK	19.9349	36.946	0.890122	1.88165	0.0211	0.998821
	AT3G55880	3:20736570-20738913	AN1	BN1	OK	6.64957	12.2864	0.885735	1.76044	0.01635	0.998821
	AT5G66400	5:26518276-26519242	AN1	BN1	OK	128.535	237.344	0.884821	2.13213	0.0185	0.998821
	AT3G52450	3:19440738-19442383	AN1	BN1	OK	9.66772	17.7949	0.880218	1.6888	0.0153	0.998821
	ATMG00510	M:132070-138153	AN1	BN1	OK	1.5979	2.93186	0.875643	1.96862	0.0147	0.998821
	AT3G14440	3:4831287-4833599	AN1	BN1	OK	5.28425	9.63013	0.865855	1.78737	0.0157	0.998821
	AT2G34810	2:14685255-14687062	AN1	BN1	OK	30.2045	54.0825	0.840395	1.45473	0.026	0.998821
	AT3G28220	3:10524403-10526728	AN1	BN1	OK	61.0611	109.169	0.838235	1.67585	0.03385	0.998821
	AT1G54100	1:20195263-20199130	AN1	BN1	OK	20.3135	36.1954	0.833368	1.86561	0.01135	0.998821
	AT5G18130	5:5995478-5997498	AN1	BN1	OK	41.4535	73.7153	0.830471	1.76214	0.01425	0.998821
	AT1G19180	1:6622093-6623620	AN1	BN1	OK	44.3091	78.6259	0.827401	1.38711	0.0389	0.998821
	AT5G45340	5:18368641-18370991	AN1	BN1	OK	4.58481	8.10815	0.82251	1.46984	0.0376	0.998821
	AT3G45650	3:16759252-16761266	AN1	BN1	OK	5.17265	9.1416	0.821544	1.49266	0.03395	0.998821
	AT3G03470	3:824551-826437	AN1	BN1	OK	12.6963	22.4143	0.820011	1.66839	0.02395	0.998821
	AT4G00080	4:32892-33718	AN1	BN1	OK	8.63021	15.1735	0.814086	1.4896	0.043	0.998821
	AT4G22470	4:11840133-11841450	AN1	BN1	OK	6.77348	11.873	0.809714	1.44241	0.04005	0.998821
	AT3G44260	3:15952044-15953084	AN1	BN1	OK	36.7886	64.4687	0.809341	1.5094	0.03025	0.998821
	AT4G15160	4:8646149-8647252	AN1	BN1	OK	18.0566	31.5704	0.806048	2.1294	0.01565	0.998821
	AT5G03210	5:762786-763321	AN1	BN1	OK	77.0074	134.595	0.80556	1.56137	0.02375	0.998821
	AT2G28400	2:12148303-12149052	AN1	BN1	OK	35.5525	61.9637	0.801472	1.50517	0.0243	0.998821
	AT2G43150	2:17945892-17947022	AN1	BN1	OK	222.578	387.648	0.800435	1.65535	0.0289	0.998821
	AT2G29460	2:12626535-12627678	AN1	BN1	OK	22.7886	39.6212	0.797961	1.59478	0.01975	0.998821
	AT4G30270	4:14819191-14820592	AN1	BN1	OK	58.5325	101.754	0.79778	1.41726	0.0441	0.998821
	ATCG00480	C:52264-54156	AN1	BN1	OK	9.89651	17.1851	0.796167	1.50985	0.03995	0.998821
	AT2G44380	2:18323460-18324428	AN1	BN1	OK	21.2404	36.8743	0.795805	1.63568	0.0188	0.998821
	AT1G62510	1:23136368-23137191	AN1	BN1	OK	18.0457	31.318	0.795334	1.33279	0.04365	0.998821
	AT2G30140	2:12872133-12873820	AN1	BN1	OK	41.1177	71.3367	0.794884	1.77802	0.01595	0.998821
	AT5G59530	5:23994169-23995734	AN1	BN1	OK	7.14417	12.3734	0.792409	1.498	0.0354	0.998821
	AT5G19230	5:6467526-6468484	AN1	BN1	OK	22.3428	38.6698	0.791398	1.43976	0.03535	0.998821
	AT2G37130	2:15597920-15600077	AN1	BN1	OK	27.3117	47.213	0.789666	1.66933	0.0223	0.998821
	AT4G33610	4:16146260-16146993	AN1	BN1	OK	21.6171	37.0878	0.77877	1.80461	0.0261	0.998821
	AT2G33380	2:14144830-14146471	AN1	BN1	OK	21.9897	37.6119	0.774361	1.49232	0.0383	0.998821
	AT1G59590	1:21887751-21888792	AN1	BN1	OK	11.326	19.371	0.774262	1.39356	0.0426	0.998821
	AT3G15356	3:5174401-5175469	AN1	BN1	OK	19.9983	34.1853	0.773502	1.41937	0.03155	0.998821
	ATMG00030	M:11917-12241	AN1	BN1	OK	94.6299	161.682	0.772792	1.55026	0.0321	0.998821
	AT1G24530	1:8693226-8694705	AN1	BN1	OK	9.27919	15.8359	0.77113	1.55978	0.02455	0.998821
	AT5G08240	5:2650836-2652398	AN1	BN1	OK	13.9516	23.7553	0.767814	1.4702	0.0264	0.998821
	AT3G21420	3:7541476-7543518	AN1	BN1	OK	8.55544	14.5414	0.765249	1.54109	0.03255	0.998821
	AT5G47220	5:19171861-19172823	AN1	BN1	OK	12.1503	20.4699	0.75252	1.44226	0.04115	0.998821
	AT5G27420	5:9684071-9685561	AN1	BN1	OK	12.8857	21.6753	0.750275	1.59031	0.02835	0.998821
	AT1G21400	1:7493425-7496710	AN1	BN1	OK	6.29913	10.592	0.749755	1.49259	0.03375	0.998821
	AT1G67330	1:25213851-25215174	AN1	BN1	OK	22.3599	37.5577	0.748196	1.77647	0.0179	0.998821
	AT1G60190	1:22198402-22200678	AN1	BN1	OK	8.99627	15.1078	0.747895	1.57941	0.0256	0.998821
	AT5G47230	5:19179938-19181129	AN1	BN1	OK	16.7355	27.9369	0.739261	1.40176	0.03935	0.998821
	AT2G47130	2:19349535-19350539	AN1	BN1	OK	14.4749	24.1465	0.73826	1.61612	0.0373	0.998821
	AT2G36770	2:15415138-15416766	AN1	BN1	OK	7.46694	12.4547	0.738102	1.33858	0.0464	0.998821
	AT1G28230	1:9862072-9864606	AN1	BN1	OK	15.124	25.2076	0.737012	1.6336	0.0247	0.998821
	AT4G08410	4:5339085-5341209	AN1	BN1	OK	7.02887	11.6973	0.734813	2.31364	0.04545	0.998821
	AT1G25560	1:8981676-8983041	AN1	BN1	OK	34.2263	56.9525	0.734654	1.63527	0.0297	0.998821
	AT2G40140	2:16772072-16774657	AN1	BN1	OK	41.3005	68.6026	0.732103	1.50109	0.0305	0.998821
	AT5G64260	5:25703928-25705316	AN1	BN1	OK	77.3627	128.492	0.731963	1.39135	0.04415	0.998821
	AT5G09440	5:2938346-2939461	AN1	BN1	OK	31.3795	51.8023	0.723194	1.34696	0.0436	0.998821
	AT2G28120	2:11985686-11987738	AN1	BN1	OK	8.67171	14.2945	0.721075	1.37965	0.04565	0.998821
	AT1G49860	1:18458665-18459906	AN1	BN1	OK	46.3845	76.4202	0.720312	1.56511	0.02855	0.998821
	AT2G48010	2:19641376-19643491	AN1	BN1	OK	5.05539	8.32155	0.71903	1.49621	0.0466	0.998821
	AT3G04000	3:1035499-1036672	AN1	BN1	OK	18.3047	30.0245	0.713923	1.41231	0.0435	0.998821
	AT1G13260	1:4542167-4543742	AN1	BN1	OK	37.6289	61.7178	0.713846	1.45459	0.0358	0.998821
	AT3G19580	3:6803071-6804233	AN1	BN1	OK	18.1878	29.7959	0.712144	1.43499	0.0424	0.998821
	AT1G07000	1:2150193-2152325	AN1	BN1	OK	10.3252	16.7167	0.695117	1.4854	0.037	0.998821
	AT2G37770	2:15834866-15837001	AN1	BN1	OK	19.1239	30.9445	0.694303	1.56459	0.04095	0.998821
	AT5G33290	5:12558255-12562020	AN1	BN1	OK	11.5166	18.6334	0.694168	1.58442	0.03385	0.998821
	AT3G44300	3:15983310-15985535	AN1	BN1	OK	144.852	234.217	0.693262	1.39832	0.0487	0.998821
	AT3G52400	3:19425633-19427141	AN1	BN1	OK	39.2782	63.3475	0.689558	1.52272	0.03465	0.998821
	AT1G30730	1:10900853-10902534	AN1	BN1	OK	14.1102	22.7404	0.688517	1.46578	0.04175	0.998821
	AT1G66920	1:24965303-24967522	AN1	BN1	OK	8.6075	13.862	0.687475	1.40246	0.04735	0.998821
	AT4G38080	4:17882963-17883612	AN1	BN1	OK	237.014	381.652	0.687283	1.61629	0.04155	0.998821
	AT5G61340	5:24662003-24663117	AN1	BN1	OK	24.1464	38.7158	0.681116	1.44191	0.04295	0.998821
	AT5G49280	5:19976593-19977449	AN1	BN1	OK	28.5443	45.7458	0.680439	1.39563	0.04815	0.998821
	AT2G35930	2:15082854-15084473	AN1	BN1	OK	14.3942	23.0575	0.679753	1.56767	0.04105	0.998821
	AT3G60130	3:22210245-22213840	AN1	BN1	OK	8.9893	14.3665	0.676426	1.58303	0.04875	0.998821
	AT3G09220	3:2827238-2830542	AN1	BN1	OK	20.8088	33.0033	0.665418	1.45562	0.03965	0.998821
	AT1G07720	1:2390654-2392453	AN1	BN1	OK	29.3345	46.3281	0.659289	1.48421	0.04135	0.998821
	AT4G22690	4:11929358-11931693	AN1	BN1	OK	49.1899	77.6223	0.65811	1.47466	0.04865	0.998821
	AT2G39050	2:16303402-16305629	AN1	BN1	OK	21.5487	33.9381	0.655307	1.4428	0.04165	0.998821
	AT4G12600	4:7453200-7454515	AN1	BN1	OK	106.941	69.2808	-0.626288	-1.49635	0.04865	0.998821
	AT5G56850	5:22985192-22988013	AN1	BN1	OK	17.3446	11.0674	-0.648179	-1.40694	0.04955	0.998821
	AT1G14250	1:4868451-4871488	AN1	BN1	OK	32.8455	20.8812	-0.653493	-1.5003	0.0487	0.998821
	AT1G77090	1:28960386-28961922	AN1	BN1	OK	51.6078	32.6892	-0.658775	-1.44474	0.03895	0.998821
	AT1G52300	1:19474897-19476234	AN1	BN1	OK	49.6798	31.3366	-0.664809	-1.50207	0.0406	0.998821
	AT3G08770	3:2664129-2664834	AN1	BN1	OK	281.083	176.423	-0.671955	-1.50872	0.0473	0.998821
	AT3G55440	3:20553689-20556560	AN1	BN1	OK	26.7479	16.5211	-0.695114	-1.42132	0.04755	0.998821
	AT2G25060	2:10662240-10663103	AN1	BN1	OK	43.0783	26.4327	-0.704636	-1.42675	0.0446	0.998821
	AT2G22870	2:9739456-9741104	AN1	BN1	OK	20.3015	12.4344	-0.707253	-1.48374	0.04555	0.998821
	AT1G50460	1:18693683-18697659	AN1	BN1	OK	10.6104	6.48308	-0.710727	-1.55721	0.03815	0.998821
	AT4G00780	4:334731-336344	AN1	BN1	OK	27.4483	16.7482	-0.712706	-1.5115	0.03245	0.998821
	AT5G47930	5:19406162-19407400	AN1	BN1	OK	71.051	43.2357	-0.716631	-1.59045	0.03265	0.998821
	AT3G06610	3:2060736-2062067	AN1	BN1	OK	30.7787	18.6944	-0.719329	-1.51135	0.03575	0.998821
	AT1G79010	1:29724878-29727028	AN1	BN1	OK	20.2966	12.3211	-0.720105	-1.51212	0.0311	0.998821
	AT5G26800	5:9425150-9426711	AN1	BN1	OK	23.5457	14.2398	-0.725536	-1.58705	0.04045	0.998821
	AT4G33550	4:16134439-16135056	AN1	BN1	OK	186.882	112.305	-0.734703	-1.56752	0.03965	0.998821
	AT1G52220	1:19453568-19454697	AN1	BN1	OK	65.2805	39.1538	-0.7375	-1.68767	0.02565	0.998821
	AT1G24880	1:8774996-8783775	AN1	BN1	OK	19.6356	11.7552	-0.740177	-1.59942	0.02265	0.998821
	AT1G15270	1:5250649-5252121	AN1	BN1	OK	31.6342	18.8849	-0.744253	-1.58366	0.03305	0.998821
	AT5G55790	5:22580669-22581335	AN1	BN1	OK	42.1628	24.8791	-0.761033	-1.54229	0.03745	0.998821
	AT4G09020	4:5784073-5789002	AN1	BN1	OK	12.1796	7.17302	-0.763809	-1.4554	0.0346	0.998821
	AT4G31985	4:15469894-15470559	AN1	BN1	OK	43.4534	25.4213	-0.773429	-1.45961	0.0403	0.998821
	AT1G17200	1:5878399-5880041	AN1	BN1	OK	14.5664	8.49591	-0.777806	-1.41967	0.04535	0.998821
	AT1G06690	1:2049601-2052154	AN1	BN1	OK	26.7146	15.5787	-0.778054	-1.64142	0.0192	0.998821
	AT1G24020	1:8500399-8502065	AN1	BN1	OK	133.632	77.5721	-0.784657	-1.62702	0.0206	0.998821
	AT2G30766	2:13105769-13108863	AN1	BN1	OK	205.576	118.859	-0.790417	-1.44058	0.0354	0.998821
	AT2G32870	2:13944610-13946790	AN1	BN1	OK	10.4685	6.04653	-0.79188	-1.50231	0.03645	0.998821
	AT1G47400	1:17385716-17386186	AN1	BN1	OK	76.4619	43.6235	-0.809635	-1.42363	0.045	0.998821
	AT2G32860	2:13940186-13943804	AN1	BN1	OK	6.11476	3.45793	-0.822389	-1.55345	0.02625	0.998821
	AT4G30450	4:14886026-14886675	AN1	BN1	OK	46.8283	26.2844	-0.833176	-1.56583	0.0298	0.998821
	AT3G03250	3:749389-754159	AN1	BN1	OK	8.66098	4.84662	-0.837551	-1.56778	0.02705	0.998821
	AT1G52070	1:19364887-19366924	AN1	BN1	OK	19.4451	10.8594	-0.840456	-1.72392	0.023	0.998821
	AT2G25510	2:10856371-10857156	AN1	BN1	OK	43.0325	24.014	-0.841554	-1.57609	0.02635	0.998821
	AT2G14045	2:5906549-5908374	AN1	BN1	OK	10.3084	5.73235	-0.846627	-1.48734	0.0364	0.998821
	AT1G22630	1:8003314-8004304	AN1	BN1	OK	39.8043	22.0175	-0.854275	-1.64024	0.01865	0.998821
	AT3G49430	3:18331538-18335041	AN1	BN1	OK	5.26253	2.89061	-0.864382	-1.59887	0.03	0.998821
	AT1G47395	1:17383033-17383408	AN1	BN1	OK	194.227	105.52	-0.880219	-1.74114	0.0197	0.998821
	AT2G20450	2:8813861-8815253	AN1	BN1	OK	12.9774	6.97701	-0.895325	-1.57068	0.0442	0.998821
	AT1G32350	1:11666976-11668690	AN1	BN1	OK	30.8556	16.5066	-0.902491	-1.6245	0.03725	0.998821
	AT2G27970	2:11912211-11913297	AN1	BN1	OK	14.5861	7.75973	-0.910517	-1.55324	0.04745	0.998821
	AT5G18840	5:6282880-6286707	AN1	BN1	OK	6.77466	3.58608	-0.91774	-1.73019	0.0149	0.998821
	AT2G39850	2:16630472-16634253	AN1	BN1	OK	6.02359	3.18598	-0.918888	-1.85744	0.0129	0.998821
	AT2G38025	2:15914957-15916733	AN1	BN1	OK	6.59238	3.4218	-0.946044	-1.46995	0.0391	0.998821
	AT5G67180	5:26799765-26804249	AN1	BN1	OK	5.13188	2.51364	-1.02971	-1.4422	0.0466	0.998821
	AT1G29850	1:10447753-10449946	AN1	BN1	OK	4.48069	2.14892	-1.06011	-1.48778	0.03985	0.998821
	AT1G08125	1:2538614-2542334	AN1	BN1	OK	2.55317	1.21209	-1.07479	-1.45842	0.0396	0.998821
	AT3G56970	3:21084109-21085150	AN1	BN1	OK	27.7269	12.9062	-1.10322	-1.98991	0.01105	0.998821
	AT4G14400	4:8294445-8298602	AN1	BN1	OK	1.65402	0.758074	-1.12557	-1.45778	0.04345	0.998821
	AT4G22570	4:11882125-11885421	AN1	BN1	OK	6.21396	2.83826	-1.13051	-2.07869	0.0077	0.998821
	AT5G24640	5:8436375-8436862	AN1	BN1	OK	87.8871	39.4637	-1.15512	-1.8703	0.00465	0.998821
	AT3G59600	3:22016384-22018100	AN1	BN1	OK	4.3965	1.97368	-1.15547	-1.52336	0.04395	0.998821
	AT2G30540	2:13011104-13011784	AN1	BN1	OK	16.428	7.25132	-1.17984	-2.0063	0.0099	0.998821
	AT1G65700	1:24434202-24436294	AN1	BN1	OK	4.72113	2.07312	-1.18733	-1.71285	0.03505	0.998821
	AT4G19350	4:10562022-10563757	AN1	BN1	OK	4.38444	1.92377	-1.18846	-1.58907	0.03765	0.998821
	AT5G43650	5:17533192-17534796	AN1	BN1	OK	11.7939	5.11973	-1.2039	-1.73667	0.0141	0.998821
	AT1G13609	1:4662720-4663219	AN1	BN1	OK	65.7916	27.9068	-1.23729	-2.09492	0.0053	0.998821
	AT2G38240	2:16012534-16014753	AN1	BN1	OK	25.5773	10.8171	-1.24155	-1.90994	0.0051	0.998821
	AT5G35940	5:14090824-14092977	AN1	BN1	OK	4.23796	1.79207	-1.24174	-1.60278	0.03185	0.998821
	AT1G50060	1:18551185-18552578	AN1	BN1	OK	5.33458	2.23532	-1.2549	-1.50893	0.04105	0.998821
	AT2G17280	2:7513127-7515048	AN1	BN1	OK	4.53955	1.8477	-1.29681	-1.67329	0.0232	0.998821
	AT2G42800	2:17807941-17809590	AN1	BN1	OK	2.58443	1.0303	-1.32678	-1.55651	0.045	0.998821
	AT5G15802	5:5156348-5157545	AN1	BN1	OK	5.93269	2.33518	-1.34515	-1.64026	0.04825	0.998821
	AT5G06980	5:2167467-2169391	AN1	BN1	OK	3.50271	1.35733	-1.3677	-1.67399	0.02725	0.998821
	AT1G04620	1:1282740-1286584	AN1	BN1	OK	1.465	0.566927	-1.36967	-1.58531	0.0297	0.998821
	AT5G02780	5:630875-632683	AN1	BN1	OK	2.9234	1.11094	-1.39587	-1.49841	0.03865	0.998821
	AT3G61250	3:22671001-22672738	AN1	BN1	OK	2.35306	0.888412	-1.40524	-1.51285	0.04065	0.998821
	AT5G01380	5:155638-157601	AN1	BN1	OK	3.3043	1.2006	-1.46059	-1.70301	0.01005	0.998821
	AT4G37770	4:17752083-17754157	AN1	BN1	OK	1.92934	0.665915	-1.5347	-1.61254	0.0257	0.998821
	AT2G01021	2:6570-6672	AN1	BN1	OK	323541	111155	-1.54137	-1.66292	0.00905	0.998821
	AT3G27050	3:9978094-9979699	AN1	BN1	OK	2.50891	0.846567	-1.56737	-1.53751	0.04065	0.998821
	AT2G30424	2:12964505-12965468	AN1	BN1	OK	4.90589	1.62824	-1.5912	-1.5255	0.0399	0.998821
	AT1G13650	1:4680431-4682196	AN1	BN1	OK	3.1466	1.00757	-1.64291	-1.99315	0.0089	0.998821
	AT5G04120	5:1120002-1121775	AN1	BN1	OK	2.18882	0.668858	-1.71038	-1.73205	0.0294	0.998821
	AT1G70505	1:26570646-26572463	AN1	BN1	OK	2.06389	0.512016	-2.01111	-1.77741	0.03645	0.998821
