# Supplementary material for: Salinity stress-induced phosphorylation of INDETERMINATE-DOMAIN 4 (IDD4) by MPK6 regulates plant growth adaptation in Arabidopsis
Source: Front Plant Sci. 2023 Oct 10;14:1265687. doi: 10.3389/fpls.2023.1265687 (PMC10595144; doi:10.3389/fpls.2023.1265687)
Supplement: Supplementary file 3 [file Table_2.xlsx]

## Sheet: Sheet1
	Table S2	Expression values (log2) of significantly differentially-regulated genes (p<0,5) categorized in cluster 1, 3, 8 and 14
		Cluster I								Cluster 3								Cluster 8								Cluster 14
			test_id	WT	idd4	WT salt	idd4 salt				test_id	WT	idd4	WT salt	idd4 salt				test_id	WT	idd4	WT salt	idd4 salt				test_id	WT	idd4	WT salt	idd4 salt
			AT1G01580	0.485253	-1.39133	0.910336	-0.00425911				AT1G52690	-1.00858	-0.00771077	-0.348093	1.36438				AT3G20410	-0.782543	0.464502	-0.870855	1.1889				AT2G32860	0.124142	0.288626	0.980228	-1.393
			AT1G66270	0.5468	-1.41278	0.839248	0.0267362				AT4G30270	-0.955832	0.012373	-0.434134	1.37759				AT3G57110	-0.60385	0.233217	-0.935462	1.3061				AT1G70505	-0.0742489	0.174204	1.1664	-1.26635
			AT5G55190	0.578118	-1.41768	0.809348	0.0302155				AT4G30270	-0.955832	0.012373	-0.434134	1.37759				AT3G51910	-0.652696	0.0691865	-0.803453	1.38696				AT5G56850	0.278374	0.0747678	1.01812	-1.37126
			AT3G20050	0.606334	-1.42879	0.766694	0.0557586				AT5G52300	-0.911999	0.0108409	-0.488063	1.38922				AT3G03480	-0.581384	-0.0304974	-0.806234	1.41811				AT2G38025	0.153105	0.0104709	1.1354	-1.29897
			AT3G07910	0.700554	-1.43009	0.679377	0.0501576				AT2G42560	-0.887836	0.0395137	-0.537702	1.38602				AT3G22830	-0.407991	0.122667	-1.03585	1.32118				AT1G24880	0.310808	-0.0387208	1.0608	-1.33289
			AT3G55750	0.690508	-1.36591	0.801057	-0.125652				AT1G07720	-0.789669	-0.0358734	-0.595786	1.42133				AT2G32270	-0.489879	0.362437	-1.08095	1.20839				AT4G22570	-0.0405546	-0.160359	1.31546	-1.11454
			AT3G15580	0.662767	-1.33975	0.856493	-0.179508				AT3G57360	-0.748957	-0.00772793	-0.659135	1.41582				AT1G21100	-0.403178	0.267727	-1.10628	1.24174				AT3G06610	-0.173681	-0.127218	1.35635	-1.05545
			AT3G16565	0.506076	-1.31134	0.994262	-0.189				AT4G33145	-0.681442	-0.0743854	-0.681442	1.43727				AT5G08240	-0.348709	0.21356	-1.12063	1.25578				AT5G55790	0.209063	-0.25764	1.22611	-1.17753
			AT5G41520	0.576423	-1.26963	0.985162	-0.291959				AT1G16420	-0.657679	-0.179798	-0.626356	1.46383				AT3G55880	-0.400676	0.359831	-1.14344	1.18428				AT1G06690	0.143992	-0.332852	1.2883	-1.09944
			AT5G07730	0.785918	-1.43901	0.548269	0.104821				AT2G07687	-0.679438	-0.226152	-0.566315	1.47191				AT1G67810	-0.37759	-0.018933	-0.980392	1.37692				AT1G52070	-0.0159207	-0.296791	1.35276	-1.04005
			AT5G47700	0.842495	-1.34392	0.67402	-0.172599				AT2G13550	-0.642604	-0.0716743	-0.721477	1.43576				AT3G60130	-0.284506	0.142247	-1.13068	1.27294				AT2G25060	0.0313461	-0.372906	1.35434	-1.01278
			AT5G18400	0.846756	-1.36584	0.635552	-0.116469				AT1G28370	-0.649656	-0.294756	-0.539008	1.48342				AT2G44380	-0.351793	-0.0386863	-0.987661	1.37814				AT1G04620	0.467568	-0.32599	1.08357	-1.22515
			AT3G55170	0.861043	-1.39465	0.55936	-0.0257487				AT1G24530	-0.671724	-0.322693	-0.490269	1.48469				AT3G52450	-0.341916	-0.0627268	-0.980322	1.38496				AT1G29850	-0.0165897	-0.389286	1.37891	-0.973033
			AT3G57940	0.892534	-1.37373	0.557192	-0.075993				AT2G02930	-0.584817	-0.306311	-0.595375	1.4865				AT1G07000	-0.196568	0.0313258	-1.1312	1.29644				AT1G15270	-0.275784	-0.267082	1.43446	-0.891593
			AT2G26810	0.835158	-1.43459	0.479725	0.119705				AT2G36440	-0.492026	-0.3014	-0.687792	1.48122				AT1G02810	-0.378428	-0.184914	-0.872435	1.43578				AT1G22630	0.646508	-0.23395	0.898754	-1.31131
			AT3G44010	0.925011	-1.32489	0.593048	-0.193169				AT4G33905	-0.720796	-0.380119	-0.379585	1.4805				AT4G35770	-0.417447	-0.216791	-0.818137	1.45237				AT5G04120	-0.0744735	-0.529827	1.42713	-0.822827
			AT4G29735	0.82149	-1.2285	0.808944	-0.401932				AT4G00335	-0.463826	-0.272218	-0.736487	1.47253				AT1G67330	-0.0513526	-0.121629	-1.13162	1.30461				AT5G26070	0.709356	-0.492625	0.947723	-1.16445
			AT2G19540	0.721992	-1.17408	0.932466	-0.480374				AT5G47560	-0.766343	-0.382741	-0.32157	1.47065				AT1G32170	-0.0199716	0.0110737	-1.22018	1.22908				AT5G47930	0.727893	-0.566372	0.952765	-1.11429
			AT1G47400	0.967644	-1.24641	0.624804	-0.346035				ATMG00510	-0.446351	-0.377612	-0.664755	1.48872				AT5G59530	-0.0715814	0.238446	-1.29258	1.12572				AT5G02780	0.516773	-0.694956	1.146	-0.967816
			AT1G47400	0.967644	-1.24641	0.624804	-0.346035				AT3G03470	-0.939366	-0.212312	-0.263605	1.41528				AT3G45110	-0.293297	-0.392075	-0.78101	1.46638				AT3G27050	0.334886	-0.716151	1.26355	-0.882284
			AT5G35590	0.760035	-1.11327	0.925145	-0.571906				AT4G35655	-0.5	-0.5	-0.5	1.5				AT2G43140	0.0747873	0.139906	-1.32221	1.10752				AT4G31985	0.293681	-0.729338	1.28716	-0.851498
			AT2G40205	1.0051	-1.21011	0.604697	-0.399682				AT2G47770	-0.982116	-0.159433	-0.253379	1.39493				AT5G19230	0.138018	0.0423285	-1.30732	1.12697				AT1G52300	0.315026	-0.788013	1.27763	-0.804644
			AT2G26590	1.01125	-1.2073	0.598314	-0.40227				AT5G53870	-0.798264	-0.423733	-0.236523	1.45852				AT5G43520	-0.116036	0.442339	-1.33312	1.00681				AT2G27970	-0.226173	-0.51975	1.46852	-0.722599
			AT1G64980	1.05035	-1.26757	0.473605	-0.256376				AT2G05540	-0.892999	-0.349792	-0.187286	1.43008				AT5G17350	0.286385	-0.152525	-1.26813	1.13427				AT1G65700	-0.353996	-0.390705	1.47796	-0.733259
			AT3G27430	1.01012	-1.18154	0.619058	-0.447643				AT3G21780	-0.607333	-0.544802	-0.337888	1.49002				AT2G28755	0.124318	0.345945	-1.40865	0.938387				AT2G14045	-0.270565	-0.500996	1.47623	-0.704666
			AT3G15180	0.967839	-1.39363	0.336278	0.0895094				AT2G41190	-0.995589	-0.199636	-0.194431	1.38966				AT2G28270	0.118128	0.354014	-1.40852	0.936375				AT4G19350	-0.211975	-0.574191	1.46927	-0.683101
			AT5G51200	1.03741	-1.17268	0.586983	-0.451709				AT3G45960	-0.664013	-0.553297	-0.260835	1.47815				AT4G38080	0.280146	0.130445	-1.39277	0.982183				AT1G77090	-0.328603	-0.469279	1.48372	-0.685838
			AT3G56970	0.763429	-1.0821	0.932466	-0.613796				AT1G30370	-0.573153	-0.575568	-0.342273	1.49099				AT2G47130	0.349665	-0.201461	-1.26283	1.11463				AT2G01021	-0.158708	-0.667048	1.45904	-0.633287
			AT5G67370	0.810785	-1.0717	0.892052	-0.631142				AT3G43270	-0.689128	-0.563591	-0.217091	1.46981				AT5G22250	0.425043	0.222247	-1.45512	0.807827				AT1G24020	-0.469924	-0.372824	1.49027	-0.647518
			AT5G50850	1.10347	-1.19552	0.463663	-0.371612				AT4G27654	-0.575968	-0.600061	-0.31106	1.48709				AT3G15356	0.506587	-0.302442	-1.24904	1.04489				AT1G79010	-0.168053	-0.710221	1.45935	-0.581075
			AT3G47640	1.00249	-1.38056	0.282834	0.0952425				AT5G64790	-0.483237	-0.590492	-0.422655	1.49638				AT1G64065	0.371047	0.346525	-1.47341	0.755842				AT2G40660	0.534945	-0.901506	1.14087	-0.774304
			AT3G44960	1.14455	-1.21273	0.363459	-0.295271				AT5G11140	-0.542645	-0.607909	-0.339627	1.49018				AT1G49860	-0.188077	0.800555	-1.33972	0.727244				AT4G21213	-0.632263	-0.204687	1.46921	-0.632263
			AT3G60820	1.14659	-1.19963	0.376397	-0.323353				AT5G17860	-0.668455	-0.584305	-0.218324	1.47108				AT1G50750	0.505481	0.178493	-1.45525	0.771278
			AT5G04740	1.13658	-1.26009	0.299166	-0.17566				AT1G34060	-0.58659	-0.61689	-0.278935	1.48242				AT1G59590	0.383273	0.417422	-1.48624	0.68554
			AT4G29410	0.928721	-1.04534	0.778705	-0.662082				AT4G24000	-0.659636	-0.607715	-0.200734	1.46808				AT2G35930	0.607745	-0.311716	-1.26373	0.967705
			AT5G16130	0.912283	-1.03001	0.800447	-0.682721				AT1G28230	-0.645609	-0.63372	-0.18594	1.46527				AT3G61190	0.630259	0.130449	-1.4519	0.691192
			AT5G12130	1.17254	-1.16881	0.358023	-0.361747				AT4G01540	-0.424375	-0.658013	-0.407791	1.49018				AT5G27420	0.682318	-0.280965	-1.29039	0.889039
			AT3G04890	0.819946	-0.997799	0.900182	-0.722328				AT4G33150	-0.756054	-0.592435	-0.0900173	1.43851
			AT2G04030	1.12306	-1.05556	0.524033	-0.591538				AT5G18130	-0.861002	-0.494105	-0.0628443	1.41795
			AT3G55440	1.05881	-1.00975	0.630502	-0.679558				AT3G61890	-0.948265	-0.376913	-0.07249	1.39767
			AT3G55440	1.05881	-1.00975	0.630502	-0.679558				AT5G05220	-0.838112	-0.529442	-0.0518036	1.41936
			AT5G42740	1.14235	-1.28529	0.199597	-0.0566548				AT5G22860	-0.712669	-0.635203	-0.0942565	1.44213
			AT1G27330	1.11249	-1.00815	0.556337	-0.660681				AT5G49280	-0.650903	-0.668721	-0.13342	1.45304
			AT5G51100	1.0493	-0.982116	0.649106	-0.716292				AT1G08630	-0.71505	-0.635163	-0.0909668	1.44118
			AT1G52280	1.18098	-1.04137	0.435718	-0.575325				AT3G01970	-0.714986	-0.635314	-0.0908514	1.44115
			AT2G19730	1.02068	-0.954304	0.689763	-0.756138				AT2G28850	-0.733528	-0.625208	-0.0782512	1.43699
			AT5G03940	1.14251	-0.991697	0.516129	-0.666944				AT5G40000	-0.735837	-0.628361	-0.0706253	1.43482
			AT4G33865	1.15437	-0.996155	0.496475	-0.65469				AT3G24982	-0.722661	-0.64198	-0.0708398	1.43548
			AT3G48930	1.1175	-0.972803	0.557876	-0.702576				ATMG00030	-0.852609	-0.539237	-0.0159979	1.40784
			AT3G02080	1.23296	-1.09953	0.295178	-0.428608				AT5G33290	-0.682269	-0.676708	-0.0798413	1.43882
			AT1G03660	1.03516	-0.94291	0.673291	-0.765538				AT2G48010	-0.396835	-0.699715	-0.387597	1.48415
			AT1G76405	0.950039	-0.930797	0.774872	-0.794114				AT3G19580	-0.640464	-0.727339	-0.0662128	1.43402
			AT1G79210	1.2468	-1.12229	0.236236	-0.36075				AT2G30140	-0.657944	-0.721728	-0.0499167	1.42959
			AT5G23310	1.24381	-1.16415	0.177566	-0.257222				AT1G66390	-0.71475	-0.692381	-0.0104833	1.41761
			AT4G32830	1.23621	-1.00003	0.352983	-0.589171				AT4G26950	-0.864887	-0.561719	0.035498	1.39111
			AT5G53450	1.22645	-1.20821	0.124816	-0.143056				AT2G36780	-0.694914	-0.71095	-0.0124068	1.41827
			AT3G56980	1.20485	-0.930007	0.430754	-0.705599				AT4G11910	-0.785864	-0.648876	0.0346765	1.40006
			AT1G16470	1.2779	-1.01758	0.255605	-0.515919				AT2G29350	-0.727374	-0.694869	0.0123021	1.40994
			AT3G28760	1.12685	-0.89115	0.556054	-0.791752				AT1G22380	-0.716082	-0.706621	0.0128266	1.40988
			AT1G52060	0.818833	-0.885141	0.911743	-0.845436				AT1G10585	-0.738793	-0.691203	0.0243538	1.40564
			AT1G27400	1.16984	-0.883707	0.493171	-0.779305				AT5G13170	-0.853154	-0.592602	0.0611204	1.38464
			AT1G25150	1.22137	-0.910725	0.406195	-0.716835				AT2G39050	-0.98225	-0.407123	0.0222817	1.36709
			AT3G44160	1.14379	-0.873417	0.532772	-0.803145				AT2G45570	-0.774064	-0.671976	0.0508012	1.39524
			AT5G38820	1.26707	-1.15516	0.108178	-0.22008				AT3G51860	-0.751151	-0.693349	0.0470639	1.39744
			AT4G20410	1.30954	-1.05754	0.133765	-0.38576				AT2G28400	-0.758002	-0.701551	0.0709476	1.38861
			AT3G16080	0.894295	-0.836826	0.836802	-0.894271				AT1G66920	-0.787234	-0.682002	0.0881631	1.38107
			AT3G60370	1.12394	-0.826894	0.561719	-0.858765				AT1G19180	-0.706663	-0.746168	0.0598935	1.39294
			AT2G14247	1.31482	-1.07334	0.0914425	-0.332926				AT2G34810	-0.660359	-0.781085	0.0443529	1.39709
			AT3G18290	1.12245	-1.31229	0.0953521	0.0944894				AT5G59220	-0.954692	-0.506431	0.112238	1.34889
			AT5G04150	1.28443	-1.15117	0.0232946	-0.15656				AT1G54100	-0.831016	-0.661396	0.130445	1.36197
			AT1G65390	1.30581	-0.850969	0.255943	-0.710782				AT1G73260	-0.956129	-0.511512	0.122598	1.34504
			AT2G17560	1.35162	-1.011	0.0453249	-0.385949				AT4G02360	-0.89309	-0.596466	0.137641	1.35191
			AT2G42750	1.32483	-0.858068	0.213612	-0.680376				AT1G30730	-0.689043	-0.772586	0.0750127	1.38662
			AT1G04510	1.36418	-0.993542	0.0186222	-0.389265				AT3G46660	-0.745379	-0.73961	0.112101	1.37289
			AT3G04600	0.856605	-1.44482	0.240649	0.347568				AT3G50770	-0.755333	-0.735705	0.122376	1.36866
			AT5G13740	0.920874	-1.41991	0.17424	0.324794				AT5G07010	-0.790823	-0.710214	0.140747	1.36029
			AT3G58810	1.24435	-1.20307	-0.0615541	0.0202746				AT1G17830	-0.722034	-0.767505	0.120174	1.36937
			AT2G36160	1.28895	-0.768937	0.293228	-0.813241				AT5G50360	-1.07287	-0.227232	-0.0399389	1.34004
			AT1G31020	0.593999	-0.876126	1.10017	-0.818043				AT4G23600	-0.765035	-0.746316	0.157495	1.35386
			AT3G15840	1.27201	-0.710668	0.31907	-0.880415				AT3G23250	-0.790692	-0.740022	0.192804	1.33791
			AT2G42740	1.39859	-0.944841	-0.0714957	-0.382251				AT2G29460	-0.828322	-0.712683	0.214347	1.32666
			AT3G56340	1.32532	-0.725579	0.218411	-0.818149				AT1G21400	-0.807902	-0.7329	0.212227	1.32857
			AT2G26900	1.36413	-0.758202	0.133327	-0.739256				AT2G20880	-1.10168	-0.2462	0.0346936	1.31319
			AT1G23020	1.40668	-0.838283	-0.00400816	-0.564385				AT3G59930	-0.74022	-0.795506	0.20217	1.33356
			AT5G42965	1.41488	-0.905711	-0.0993938	-0.409777				AT3G21420	-0.728826	-0.810851	0.210361	1.32932
			AT3G27940	1.41259	-0.804029	-0.0102041	-0.598354				AT2G36770	-0.682012	-0.849011	0.198933	1.33209
			AT1G77940	1.4205	-0.896278	-0.118121	-0.4061				AT1G60190	-0.932403	-0.632481	0.27937	1.28551
			AT2G19940	1.41774	-0.914123	-0.134369	-0.369246				AT2G02990	-0.798627	-0.769199	0.263582	1.30424
			ATCG01070	1.0341	-1.35375	0.0066737	0.312976				AT5G03210	-1.06593	-0.436837	0.229928	1.27283
			AT2G43910	1.30869	-0.647248	0.239206	-0.900651				AT5G59310	-0.833937	-0.743395	0.284719	1.29261
			AT4G01995	1.42183	-0.921611	-0.205826	-0.294394				AT2G39030	-0.787812	-0.787387	0.278313	1.29689
			AT1G12410	1.28976	-0.598691	0.262459	-0.953525				AT2G33380	-0.901821	-0.691265	0.32755	1.26554
			AT2G41240	1.44282	-0.849448	-0.195017	-0.398352				AT2G28120	-0.828905	-0.764616	0.317894	1.27563
			AT2G05915	1.45987	-0.664176	-0.162173	-0.633521				AT3G48520	-0.945319	-0.647159	0.33822	1.25426
			AT1G07901	1.45848	-0.65138	-0.155719	-0.65138				AT1G69490	-1.14282	-0.27355	0.153166	1.2632
			AT2G20450	1.05276	-0.540737	0.600794	-1.11281				AT4G22470	-0.805743	-0.793305	0.328904	1.27014
			AT2G20450	1.05276	-0.540737	0.600794	-1.11281				AT3G28220	-0.79997	-0.803243	0.338085	1.26513
											AT1G52890	-0.875323	-0.735085	0.359809	1.2506
											AT3G49780	-1.04711	-0.526311	0.345841	1.22758
											AT2G23150	-1.04385	-0.537125	0.359146	1.22183
											AT3G44300	-0.842215	-0.777017	0.376048	1.24318
											AT5G22460	-1.17006	-0.155824	0.0597529	1.26614
											AT3G04000	-0.802596	-0.816715	0.375067	1.24424
											AT1G16850	-0.891473	-0.745407	0.424768	1.21211
											AT5G15500	-0.935643	-0.698475	0.428771	1.20535
											AT2G37770	-0.826391	-0.807954	0.411743	1.2226
											AT5G59320	-0.928874	-0.712179	0.44405	1.197
											AT1G69260	-1.20642	-0.154783	0.13555	1.22565
											AT2G05510	-0.989386	-0.647792	0.457131	1.18005
											AT5G57050	-1.10455	-0.506666	0.47001	1.14121
											AT5G38240	-1.11977	-0.483391	0.464406	1.13876
											AT4G27410	-1.06889	-0.568138	0.50647	1.13056
											AT5G52310	-1.07445	-0.562515	0.510807	1.12615
											AT3G12955	-1.1454	0.0586089	-0.196226	1.28301
											AT4G18280	-1.02187	-0.640387	0.544636	1.11762
											AT5G66400	-1.23279	0.0258489	-0.00938749	1.21633
											AT5G06760	-1.09972	0.0905561	-0.293295	1.30246
											AT2G34850	-1.25386	-0.212223	0.340548	1.12553
											AT3G26280	-1.23421	-0.289821	0.421864	1.10216
											AT4G08770	-1.19796	0.0968052	-0.13836	1.23951
											AT2G46680	-0.995212	-0.685346	0.587579	1.09298
											AT2G15960	-1.26229	-0.2371	0.413288	1.0861
											AT5G24770	-0.870289	-0.821059	0.582871	1.10848
											AT3G29575	-1.04112	-0.634014	0.601918	1.07322
											AT2G39800	-0.951835	-0.743284	0.618625	1.07649
											AT1G62540	-0.967221	-0.729625	0.633379	1.06347
											AT4G22105	-0.28446	-0.599455	-0.599455	1.48337
											AT5G15190	-1.14039	-0.51121	0.633061	1.01854
											AT3G05640	-1.06841	-0.615589	0.666492	1.01751
											AT3G15990	-1.11525	-0.551354	0.655227	1.01138
											AT1G52400	-0.894836	-0.822121	0.701294	1.01566
											AT1G52040	-0.878318	-0.839034	0.700675	1.01668
											AT5G24655	-1.22166	-0.392603	0.648248	0.966015
											ATCG00020	-0.173347	-0.790269	-0.488024	1.45164
											AT5G39610	-1.0626	-0.639069	0.765241	0.936423
											AT1G80130	-0.882543	-0.844999	0.777474	0.950068
											AT1G43800	-1.33607	-0.162631	0.568485	0.930214
											AT2G02080	-1.21208	0.28434	-0.25015	1.17789
